# Supplementary material for: Intensive measures of luminescence in GaN/InGaN heterostructures
Source: PLoS One. 2019 Sep 24;14(9):e0222928. doi: 10.1371/journal.pone.0222928 (PMC6759175; doi:10.1371/journal.pone.0222928)
Supplement: S1 File — (XLSX) [file pone.0222928.s002.xlsx]

## Sheet: 工作表1
	PL spectrum	345	0.00763	EL spectrum	390	0.01		IV	2	1.89577e-06
		345.5	0.00954		391	0			2.025	2.04531e-06
		346	0.00954		392	0			2.05	2.20591e-06
		346.5	0.00954		393	0			2.075	2.39582e-06
		347	0.00763		394	0			2.1	2.61751e-06
		347.5	0.00954		395	0			2.125	2.83123e-06
		348	0.00954		396	0.01			2.15	3.1455e-06
		348.5	0.00954		397	0.01			2.175	3.53974e-06
		349	0.00763		398	0.02			2.2	4.01712e-06
		349.5	0.00763		399	0.02			2.225	4.60526e-06
		350	0.00763		400	0.03			2.25	5.33299e-06
		350.5	0.00954		401	0.06			2.275	6.21998e-06
		351	0.00954		402	0.07			2.3	7.31531e-06
		351.5	0.00954		403	0.08			2.325	8.65969e-06
		352	0.0114		404	0.13			2.35	1.02827e-05
		352.5	0.0114		405	0.18			2.375	1.22941e-05
		353	0.00954		406	0.22			2.4	1.46706e-05
		353.5	0.0114		407	0.27			2.425	1.75324e-05
		354	0.0114		408	0.33			2.45	2.09112e-05
		354.5	0.0114		409	0.4			2.475	2.47896e-05
		355	0.0114		410	0.51			2.5	2.93062e-05
		355.5	0.0114		411	0.65			2.525	3.43677e-05
		356	0.0134		412	0.85			2.55	4.0124e-05
		356.5	0.0153		413	1.1			2.575	4.67299e-05
		357	0.0172		414	1.38			2.6	5.41028e-05
		357.5	0.0191		415	1.68			2.625	6.24581e-05
		358	0.0229		416	2.01			2.65	7.1935e-05
		358.5	0.0248		417	2.42			2.675	8.31648e-05
		359	0.0286		418	2.96			2.7	9.61496e-05
		359.5	0.0324		419	3.71			2.725	0.000111332
		360	0.0381		420	4.62			2.75	0.000129203
		360.5	0.0439		421	5.9			2.775	0.00015047
		361	0.0515		422	7.28			2.8	0.000175451
		361.5	0.0591		423	8.7			2.825	0.000206063
		362	0.0744		424	10.2			2.85	0.000242079
		362.5	0.0839		425	11.7			2.875	0.000285675
		363	0.0935		426	13			2.9	0.000337508
		363.5	0.111		427	14.8			2.925	0.000398224
		364	0.122		428	16.7			2.95	0.000470724
		364.5	0.135		429	19			2.975	0.000553957
		365	0.137		430	21.3			3	0.000651951
		365.5	0.139		431	23.2			3.025	0.000765008
		366	0.137		432	24.3			3.05	0.000892397
		366.5	0.13		433	24.3			3.075	0.00104
		367	0.118		434	23.4			3.1	0.0012
		367.5	0.109		435	21.6			3.125	0.00138
		368	0.101		436	19.8			3.15	0.00159
		368.5	0.0935		437	18.3			3.175	0.00181
		369	0.0858		438	17.2			3.2	0.00205
		369.5	0.0782		439	16.4			3.225	0.00231
		370	0.0744		440	15.4			3.25	0.0026
		370.5	0.0706		441	14.3			3.275	0.00291
		371	0.0649		442	12.9			3.3	0.00324
		371.5	0.0591		443	11.3			3.325	0.00359
		372	0.0553		444	9.62			3.35	0.00395
		372.5	0.0515		445	8.11			3.375	0.00435
		373	0.0496		446	6.87			3.4	0.00476
		373.5	0.0458		447	6.05			3.425	0.00519
		374	0.0439		448	5.5			3.45	0.00565
		374.5	0.0401		449	5.12			3.475	0.00612
		375	0.0381		450	4.82			3.5	0.00662
		375.5	0.0362		451	4.43			3.525	0.00713
		376	0.0324		452	4			3.55	0.00766
		376.5	0.0305		453	3.51			3.575	0.00821
		377	0.0267		454	3.05			3.6	0.00877
		377.5	0.0286		455	2.5			3.625	0.00936
		378	0.0286		456	2.11			3.65	0.00996
		378.5	0.0286		457	1.82			3.675	0.01058
		379	0.0267		458	1.6			3.7	0.01122
		379.5	0.0248		459	1.47			3.725	0.01186
		380	0.0248		460	1.37			3.75	0.01253
		380.5	0.0248		461	1.27			3.775	0.01321
		381	0.0248		462	1.18			3.8	0.0139
		381.5	0.0248		463	1.07			3.825	0.01461
		382	0.0248		464	0.95			3.85	0.01533
		382.5	0.0248		465	0.81			3.875	0.01607
		383	0.0248		466	0.68			3.9	0.01682
		383.5	0.0229		467	0.57			3.925	0.01758
		384	0.021		468	0.5			3.95	0.01836
		384.5	0.021		469	0.43			3.975	0.01914
		385	0.021		470	0.38			4	0.01994
		385.5	0.0191		471	0.37			4.025	0.02076
		386	0.0191		472	0.33			4.05	0.02158
		386.5	0.021		473	0.32			4.075	0.02241
		387	0.021		474	0.28			4.1	0.02325
		387.5	0.0229		475	0.26			4.125	0.02411
		388	0.0229		476	0.21			4.15	0.02498
		388.5	0.0229		477	0.18			4.175	0.02585
		389	0.0229		478	0.15			4.2	0.02674
		389.5	0.0458		479	0.13			4.225	0.02763
		390	0.0362		480	0.12			4.25	0.02854
		390.5	0.0248		481	0.1			4.275	0.02946
		391	0.0229		482	0.08			4.3	0.03038
		391.5	0.0248		483	0.08			4.325	0.03132
		392	0.0267		484	0.08			4.35	0.03225
		392.5	0.0286		485	0.08			4.375	0.0332
		393	0.0324		486	0.07			4.4	0.03417
		393.5	0.0343		487	0.07			4.425	0.03513
		394	0.0381		488	0.07			4.45	0.03611
		394.5	0.042		489	0.03			4.475	0.03708
		395	0.0439		490	0.03			4.5	0.03808
		395.5	0.0496		--	--			4.525	0.03908
		396	0.0515		--	--			4.55	0.04007
		396.5	0.0553		--	--			4.575	0.04109
		397	0.0744		--	--			4.6	0.0421
		397.5	0.0763		--	--			4.625	0.04313
		398	0.0782		--	--			4.65	0.04417
		398.5	0.0916		--	--			4.675	0.04519
		399	0.103		--	--			4.7	0.04624
		399.5	0.118		--	--			4.725	0.04728
		400	0.141		--	--			4.75	0.04834
		400.5	0.154		--	--			4.775	0.04941
		401	0.174		--	--			4.8	0.05046
		401.5	0.198		--	--			4.825	0.05154
		402	0.221		--	--			4.85	0.05261
		402.5	0.248		--	--			4.875	0.05369
		403	0.278		--	--			4.9	0.05479
		403.5	0.319		--	--			4.925	0.05587
		404	0.355		--	--			4.95	0.05697
		404.5	0.401		--	--			4.975	0.05806
		405	0.467		--	--			5	0.05917
		405.5	0.551		--	--			5.025	0.06028
		406	0.637		--	--			5.05	0.06138
		406.5	0.738		--	--			5.075	0.0625
		407	0.858		--	--			5.1	0.06361
		407.5	0.984		--	--			5.125	0.06474
		408	1.12		--	--			5.15	0.06587
		408.5	1.27		--	--			5.175	0.06699
		409	1.43		--	--			5.2	0.06812
		409.5	1.59		--	--			5.225	0.06925
		410	1.77		--	--			5.25	0.07039
		410.5	2.01		--	--			5.275	0.07153
		411	2.23		--	--			5.3	0.07266
		411.5	2.52		--	--			5.325	0.07381
		412	2.89		--	--			5.35	0.07495
		412.5	3.42		--	--			5.375	0.0761
		413	3.81		--	--			5.4	0.07726
		413.5	4.41		--	--			5.425	0.0784
		414	5.14		--	--			5.45	0.07955
		414.5	5.81		--	--			5.475	0.0807
		415	6.64		--	--			5.5	0.08186
		415.5	7.4		--	--			5.525	0.08302
		416	8.23		--	--			5.55	0.08417
		416.5	8.91		--	--			5.575	0.08533
		417	9.79		--	--			5.6	0.08647
		417.5	10.6		--	--			5.625	0.08763
		418	11.6		--	--			5.65	0.0888
		418.5	12.2		--	--			5.675	0.08994
		419	13.1		--	--			5.7	0.0911
		419.5	13.9		--	--			5.725	0.09225
		420	15.2		--	--			5.75	0.09341
		420.5	16.2		--	--			5.775	0.09457
		421	17.9		--	--			5.8	0.09571
		421.5	19.2		--	--			5.825	0.09686
		422	20.5		--	--			5.85	0.098
		422.5	21.7		--	--			5.875	0.09915
		423	23.1		--	--			5.9	0.1
		423.5	24.1		--	--
		424	24.7		--	--
		424.5	25		--	--
		425	25.1		--	--
		425.5	25.4		--	--
		426	24.9		--	--
		426.5	24.5		--	--
		427	23.8		--	--
		427.5	23.9		--	--
		428	22.9		--	--
		428.5	22.4		--	--
		429	22.2		--	--
		429.5	21.7		--	--
		430	21.5		--	--
		430.5	21.4		--	--
		431	20.5		--	--
		431.5	19.9		--	--
		432	19.3		--	--
		432.5	18		--	--
		433	17.4		--	--
		433.5	16.2		--	--
		434	15.1		--	--
		434.5	13.8		--	--
		435	12.8		--	--
		435.5	11.6		--	--
		436	10.7		--	--
		436.5	9.91		--	--
		437	9.33		--	--
		437.5	8.8		--	--
		438	8.21		--	--
		438.5	7.81		--	--
		439	7.43		--	--
		439.5	7.19		--	--
		440	6.92		--	--
		440.5	6.61		--	--
		441	6.29		--	--
		441.5	5.94		--	--
		442	6.24		--	--
		442.5	5.9		--	--
		443	4.91		--	--
		443.5	4.55		--	--
		444	4.3		--	--
		444.5	3.89		--	--
		445	3.6		--	--
		445.5	3.27		--	--
		446	3.02		--	--
		446.5	2.83		--	--
		447	2.65		--	--
		447.5	2.49		--	--
		448	2.38		--	--
		448.5	2.21		--	--
		449	2.13		--	--
		449.5	2.04		--	--
		450	1.97		--	--
		450.5	1.89		--	--
		451	1.84		--	--
		451.5	1.74		--	--
		452	1.64		--	--
		452.5	1.55		--	--
		453	1.44		--	--
		453.5	1.34		--	--
		454	1.25		--	--
		454.5	1.15		--	--
		455	1.07		--	--
		455.5	0.984		--	--
		456	0.91		--	--
		456.5	0.832		--	--
		457	0.792		--	--
		457.5	0.74		--	--
		458	0.696		--	--
		458.5	0.666		--	--
		459	0.647		--	--
		459.5	0.618		--	--
		460	0.595		--	--
		460.5	0.578		--	--
		461	0.563		--	--
		461.5	0.542		--	--
		462	0.513		--	--
		462.5	0.49		--	--
		463	0.475		--	--
		463.5	0.443		--	--
		464	0.422		--	--
		464.5	0.393		--	--
		465	0.36		--	--
		465.5	0.326		--	--
		466	0.313		--	--
		466.5	0.29		--	--
		467	0.273		--	--
		467.5	0.25		--	--
		468	0.237		--	--
		468.5	0.242		--	--
		469	0.223		--	--
		469.5	0.21		--	--
		470	0.198		--	--
		470.5	0.196		--	--
		471	0.193		--	--
		471.5	0.193		--	--
		472	0.193		--	--
		472.5	0.183		--	--
		473	0.175		--	--
		473.5	0.17		--	--
		474	0.168		--	--
		474.5	0.164		--	--
		475	0.158		--	--
		475.5	0.153		--	--
		476	0.145		--	--
		476.5	0.137		--	--
		477	0.135		--	--
		477.5	0.132		--	--
		478	0.124		--	--
		478.5	0.114		--	--
		479	0.113		--	--
		479.5	0.111		--	--
		480	0.107		--	--
		480.5	0.134		--	--
		481	0.128		--	--
		481.5	0.105		--	--
		482	0.0973		--	--
		482.5	0.101		--	--
		483	0.0973		--	--
		483.5	0.0973		--	--
		484	0.103		--	--
		484.5	0.0992		--	--
		485	0.0973		--	--
		485.5	0.105		--	--
		486	0.105		--	--
		486.5	0.105		--	--
		487	0.105		--	--
		487.5	0.109		--	--
		488	0.105		--	--
		488.5	0.109		--	--
		489	0.111		--	--
		489.5	0.103		--	--
		490	0.103		--	--
		490.5	0.105		--	--
		491	0.105		--	--
		491.5	0.103		--	--
		492	0.0992		--	--
		492.5	0.113		--	--
		493	0.114		--	--
		493.5	0.0954		--	--
		494	0.0992		--	--
		494.5	0.0954		--	--
		495	0.103		--	--
		495.5	0.103		--	--
		496	0.0992		--	--
		496.5	0.105		--	--
		497	0.107		--	--
		497.5	0.109		--	--
		498	0.114		--	--
		498.5	0.116		--	--
		499	0.118		--	--
		499.5	0.122		--	--
		500	0.13		--	--
