# Supplementary material for: Intensive measures of luminescence in GaN/InGaN heterostructures
Source: PLoS One. 2019 Sep 24;14(9):e0222928. doi: 10.1371/journal.pone.0222928 (PMC6759175; doi:10.1371/journal.pone.0222928)
Supplement: S2 File — (XLSX) [file pone.0222928.s003.xlsx]

## Sheet: 工作表1
				S1	S2	S3
			Temperautre	Forward voltage
			20	5.05	4.85	4.825
			40	4.85	4.65	4.75
			60	4.725	4.975	4.65
			80	4.65	4.9	4.6
			100	4.625	4.825	4.5
			120	4.625	4.75	4.425
			140	4.55	4.675	4.35
			160	4.55	4.575	4.275
			180	4.5	4.5	4.175
			200	4.425	4.375	4.075
			220	4.325	4.275	4
			240	4.3	4.175	3.9
			260	4.275	4.075	3.85
			280	4.175	3.975	3.8
			300	4.125	3.925	3.725
