# Supplementary material for: Intensive measures of luminescence in GaN/InGaN heterostructures
Source: PLoS One. 2019 Sep 24;14(9):e0222928. doi: 10.1371/journal.pone.0222928 (PMC6759175; doi:10.1371/journal.pone.0222928)
Supplement: S3 File — (XLSX) [file pone.0222928.s004.xlsx]

## Sheet: 工作表1
	EL wavelength dependence with temperature					PL wavelength dependence with temperature
	Temperature	S1	S2	S3		Temperature	S1	S2	S3
	100	424.282	425.524	427.655		100	418.931	422.232	422.855
	120	424.265	424.907	427.206		120	418.942	422.08	422.869
	140	423.921	424.544	427.093		140	418.762	421.967	422.829
	160	423.347	424.264	427.273		160	418.439	421.829	422.842
	180	422.891	424.109	427.342		180	418.481	421.78	422.842
	200	422.954	424.307	427.574		200	418.79	421.684	423.031
	220	423.005	424.447	427.698		220	419.345	421.61	423
	240	423.276	424.839	427.925		240	419.826	421.813	423.327
	260	423.756	425.513	428.215		260	420.339	422.142	423.743
	280	424.228	426.294	428.454		280	420.785	422.656	424.175
	300	424.852	427.345	428.892		300	421.276	423.155	424.677
	EL FWHM dependence with temperature					PL FWHM dependence with temperature
	Temperature	S1	S2	S3		Temperature	S1	S2	S3
	20	0.11	0.0928	0.0942		20	0.105	0.088	0.095
	40	0.108	0.0931	0.0956		40	0.1016	0.0934	0.1
	60	0.109	0.0934	0.0976		60	0.098	0.0985	0.105
	80	0.10996	0.0957	0.1		80	0.098	0.102	0.106
	100	0.112	0.0996	0.1025		100	0.1012	0.1053	0.107
	120	0.113	0.1	0.1052		120	0.1047	0.1087	0.107
	140	0.116	0.104	0.106		140	0.1087	0.1108	0.107
	160	0.119	0.1086	0.1086		160	0.112	0.1126	0.1073
	180	0.12	0.112	0.1125		180	0.1146	0.1143	0.1085
	200	0.124	0.118	0.117		200	0.1167	0.1156	0.10936
	220	0.126	0.121	0.1215		220	0.1185	0.1163	0.1096
	240	0.129	0.125	0.124		240	0.12	0.1176	0.112
	260	0.1315	0.127	0.126		260	0.122	0.1188	0.113
	280	0.1338	0.131	0.1295		280	0.125	0.12	0.1143
	300	0.136	0.133	0.1323		300	0.127	0.122	0.1162
