# Supplementary material for: Intensive measures of luminescence in GaN/InGaN heterostructures
Source: PLoS One. 2019 Sep 24;14(9):e0222928. doi: 10.1371/journal.pone.0222928 (PMC6759175; doi:10.1371/journal.pone.0222928)
Supplement: S4 File — (XLSX) [file pone.0222928.s005.xlsx]

## Sheet: 工作表1
			EL Tc	PL Tc	IV Tj	EL Tj	PL Tj
		S1	627.984	615.92	560	573	578
		S2	635.752	621.063	564	574	584
		S3	691.178	658.145	570	578	586
