# Supplementary material for: Intensive measures of luminescence in GaN/InGaN heterostructures
Source: PLoS One. 2019 Sep 24;14(9):e0222928. doi: 10.1371/journal.pone.0222928 (PMC6759175; doi:10.1371/journal.pone.0222928)
Supplement: S5 File — (XLSX) [file pone.0222928.s006.xlsx]

## Sheet: 工作表1
				Debye temperature								Normalized quantum efficiency
				EL FWHM	PL FWHM	EL shift	PL shift					EL	PL
			S1	830	835	825	820				S1	1	1
			S2	800	840	825	822				S2	0.65021	0.94071
			S3	780	860	828	823				S3	0.41975	0.8498
